# Supplementary material for: Coral bleaching resistance variation is linked to differential mortality and skeletal growth during recovery
Source: Evol Appl. 2022 Nov 7;16(2):504–17. doi: 10.1111/eva.13500 (PMC9923480; doi:10.1111/eva.13500)
Supplement: Supplementary file 4 — Appendix S2 [file EVA-16-504-s002.xlsx]

## Sheet: mortality models
Binomial linear mixed effects models
16 Hours Post-Heat Stress								Day0								Day7								Day14								Day22								Day29								Day112
Generalized linear mixed model fit by maximum likelihood (Laplace Approximation)								Generalized linear mixed model fit by maximum likelihood (Laplace Approximation)								Generalized linear mixed model fit by maximum likelihood (Laplace Approximation)								Generalized linear mixed model fit by maximum likelihood (Laplace Approximation)								Generalized linear mixed model fit by maximum likelihood (Laplace Approximation)								Generalized linear mixed model fit by maximum likelihood (Laplace Approximation)								Generalized linear mixed model fit by maximum likelihood (Laplace Approximation)
Family: binomial ( logit )								Family: binomial ( logit )								Family: binomial ( logit )								Family: binomial ( logit )								Family: binomial ( logit )								Family: binomial ( logit )								Family: binomial ( logit )
Formula: PostHeatStress ~ DaystoBleach + (1 | Genotype) + (1 | Reef) + (1 | PostHeatStressCtrl)								Formula: Day0 ~ DaystoBleach + (1 | Genotype) + (1 | Reef) + (1 | EggCrate) + (1 | Day0Ctrl)								Formula: Day7 ~ DaystoBleach + (1 | Genotype) + (1 | Reef) + (1 | EggCrate) + (1 | Day7Ctrl)								Formula: Day14 ~ DaystoBleach + (1 | Genotype) + (1 | Reef) + (1 | EggCrate) + (1 | Day14Ctrl)								Formula: Day22 ~ DaystoBleach + (1 | Genotype) + (1 | Reef) + (1 | EggCrate) + (1 | Day22Ctrl)								Formula: Day29 ~ DaystoBleach + (1 | Genotype) + (1 | Reef) + (1 | EggCrate) + (1 | Day29Ctrl)								Formula: Day112 ~ DaystoBleach + (1 | Genotype) + (1 | Reef) + (1 | EggCrate) + (1 | Day112Ctrl)
AIC BIC logLik deviance df.resid								AIC BIC logLik deviance df.resid								AIC BIC logLik deviance df.resid								AIC BIC logLik deviance df.resid								AIC BIC logLik deviance df.resid								AIC BIC logLik deviance df.resid								AIC BIC logLik deviance df.resid
62.0 78.7 -26.0 52.0 204								202.3 221.9 -95.1 190.3 188								236.6 256.2 -112.3 224.6 188								242.4 262.0 -115.2 230.4 188								185.3 203.3 -86.6 173.3 144								183.7 201.7 -85.8 171.7 143								135.0 151.1 -61.5 123.0 102
Scaled residuals:								Scaled residuals:								Scaled residuals:								Scaled residuals:								Scaled residuals:								Scaled residuals:								Scaled residuals:
Min 1Q Median 3Q Max								Min 1Q Median 3Q Max								Min 1Q Median 3Q Max								Min 1Q Median 3Q Max								Min 1Q Median 3Q Max								Min 1Q Median 3Q Max								Min 1Q Median 3Q Max
-0.5992 -0.1759 -0.0908 -0.0394 4.5834								-1.6800 -0.5729 -0.2258 0.6400 2.8175								-1.8759 -0.6626 -0.3311 0.6113 2.3101								-1.8764 -0.6742 -0.3151 0.6110 2.2370								-1.89345 -0.56759 -0.01252 0.51727 1.95439								-1.8876 -0.5708 0.1217 0.5214 1.9602								-1.5819 -0.5377 0.2265 0.5830 1.2730
Random effects:								Random effects:								Random effects:								Random effects:								Random effects:								Random effects:								Random effects:
Groups Name Variance Std.Dev.								Groups Name Variance Std.Dev.								Groups Name Variance Std.Dev.								Groups Name Variance Std.Dev.								Groups Name Variance Std.Dev.								Groups Name Variance Std.Dev.								Groups Name Variance Std.Dev.
Genotype (Intercept) 1.439e+00 1.200e+00								Genotype (Intercept) 1.133 1.064								Genotype (Intercept) 1.807e+00 1.344e+00								Genotype (Intercept) 1.791e+00 1.338354								Genotype (Intercept) 2.788e+00 1.670e+00								Genotype (Intercept) 2.789 1.670								Genotype (Intercept) 3.1228 1.7672
Reef (Intercept) 2.224e+00 1.491e+00								EggCrate (Intercept) 0.000 0.000								EggCrate (Intercept) 2.505e-09 5.005e-05								EggCrate (Intercept) 6.066e-06 0.002463								EggCrate (Intercept) 9.788e-01 9.894e-01								EggCrate (Intercept) 1.045 1.022								EggCrate (Intercept) 0.4196 0.6478
PostHeatStressCtrl (Intercept) 3.051e-10 1.747e-05								Day0Ctrl (Intercept) 0.000 0.000								Day7Ctrl (Intercept) 1.418e-10 1.191e-05								Day14Ctrl (Intercept) 3.114e-06 0.001765								Day22Ctrl (Intercept) 6.844e-10 2.616e-05								Day29Ctrl (Intercept) 0.000 0.000								Day112Ctrl (Intercept) 0.0000 0.0000
Number of obs: 209, groups: Genotype, 27; Reef, 2; PostHeatStressCtrl, 2								Reef (Intercept) 0.000 0.000								Reef (Intercept) 0.000e+00 0.000e+00								Reef (Intercept) 5.978e-05 0.007732								Reef (Intercept) 0.000e+00 0.000e+00								Reef (Intercept) 0.000 0.000								Reef (Intercept) 0.0000 0.0000
								Number of obs: 194, groups: Genotype, 27; EggCrate, 8; Day0Ctrl, 2; Reef, 2								Number of obs: 194, groups: Genotype, 27; EggCrate, 8; Day7Ctrl, 2; Reef, 2								Number of obs: 194, groups: Genotype, 27; EggCrate, 8; Day14Ctrl, 2; Reef, 2								Number of obs: 150, groups: Genotype, 27; EggCrate, 8; Day22Ctrl, 2; Reef, 2								Number of obs: 149, groups: Genotype, 27; EggCrate, 8; Day29Ctrl, 2; Reef, 2								Number of obs: 108, groups: Genotype, 27; EggCrate, 8; Day112Ctrl, 2; Reef, 2
Fixed effects:
Estimate Std. Error z value Pr(>|z|)								Fixed effects:								Fixed effects:								Fixed effects:								Fixed effects:								Fixed effects:								Fixed effects:
(Intercept) -0.6158 2.9556 -0.208 0.835								Estimate Std. Error z value Pr(>|z|)								Estimate Std. Error z value Pr(>|z|)								Estimate Std. Error z value Pr(>|z|)								Estimate Std. Error z value Pr(>|z|)								Estimate Std. Error z value Pr(>|z|)								Estimate Std. Error z value Pr(>|z|)
DaystoBleach -0.8303 0.5443 -1.526 0.127								(Intercept) 4.2988 1.3260 3.242 0.00119 **								(Intercept) 3.1545 1.3012 2.424 0.01534 *								(Intercept) 2.922914 0.002485 1176 <2e-16 ***								(Intercept) 4.0471 1.7231 2.349 0.0188 *								(Intercept) 4.0573 1.7255 2.351 0.0187 *								(Intercept) 4.2756 1.9609 2.180 0.0292 *
								DaystoBleach -0.9766 0.2492 -3.918 8.91e-05 ***								DaystoBleach -0.6221 0.2220 -2.802 0.00507 **								DaystoBleach -0.562545 0.002489 -226 <2e-16 ***								DaystoBleach -0.6777 0.2808 -2.413 0.0158 *								DaystoBleach -0.6766 0.2808 -2.409 0.0160 *								DaystoBleach -0.5980 0.3168 -1.888 0.0590 .
Conditional R2: 0.621								---								---								---								---								---								---
Marginal R2: 0.199								Signif. codes: 0 ‘***’ 0.001 ‘**’ 0.01 ‘*’ 0.05 ‘.’ 0.1 ‘ ’ 1								Signif. codes: 0 ‘***’ 0.001 ‘**’ 0.01 ‘*’ 0.05 ‘.’ 0.1 ‘ ’ 1								Signif. codes: 0 ‘***’ 0.001 ‘**’ 0.01 ‘*’ 0.05 ‘.’ 0.1 ‘ ’ 1								Signif. codes: 0 ‘***’ 0.001 ‘**’ 0.01 ‘*’ 0.05 ‘.’ 0.1 ‘ ’ 1								Signif. codes: 0 ‘***’ 0.001 ‘**’ 0.01 ‘*’ 0.05 ‘.’ 0.1 ‘ ’ 1								Signif. codes: 0 ‘***’ 0.001 ‘**’ 0.01 ‘*’ 0.05 ‘.’ 0.1 ‘ ’ 1
								Conditional R2: NA								Conditional R2: NA								Conditional R2: 0.439								Conditional R2: NA								Conditional R2: NA								Conditional R2: NA
								Marginal R2: 0.416								Marginal R2: 0.225								Marginal R2: 0.133								Marginal R2: 0.256								Marginal R2: 0.257								Marginal R2: 0.213

## Sheet: skeletal weight kruskal wallis
Control Ramet Growth: All Timepoints						Heated Ramet Growth: All Timepoints						Control vs. Heat Stressed Moderate Resistance Ramets: 4 Months Timepoint							Control Moderate Resistance Ramets Growth: All Timepoints
Kruskal-Wallis rank sum test						Kruskal-Wallis rank sum test						Kruskal-Wallis rank sum test							Kruskal-Wallis rank sum test
Kruskal-Wallis chi-squared = 17.022, df = 2, p-value = 0.0002013						Kruskal-Wallis chi-squared = 1.8216, df = 2, p-value = 0.4022						Kruskal-Wallis chi-squared = 1.5882, df = 1, p-value = 0.2076							Kruskal-Wallis chi-squared = 7.5423, df = 2, p-value = 0.02303
Pairwise comparisons using Wilcoxon rank sum exact test						Pairwise comparisons using Wilcoxon rank sum exact test
												Heated Moderate Resistance Ramets Growth: All Timepoints							Pairwise comparisons using Wilcoxon rank sum exact test
1mth 2wk						1mth 2wk						Kruskal-Wallis rank sum test
2wk 0.3824 -						2wk 0.45 -													2wk 1mth
4mth 3.8e-05 0.0058						4mth 0.45 0.45						Kruskal-Wallis chi-squared = 8.835, df = 2, p-value = 0.01206							1mth 0.200 -
P value adjustment method: fdr						P value adjustment method: fdr													4mth 0.200 0.017
												Pairwise comparisons using Wilcoxon rank sum exact test							P value adjustment method: fdr
Control Ramet Growth: 2 Weeks Timepoint						Heated Ramet Growth: 2 Weeks Timepoint						2wk 1mth
Kruskal-Wallis rank sum test						Kruskal-Wallis rank sum test						1mth 0.097 -							Control High Resistance Ramets Growth: All Timepoints
												4mth 0.021 0.105							Kruskal-Wallis rank sum test
Kruskal-Wallis chi-squared = 4.6133, df = 2, p-value = 0.09959						Kruskal-Wallis chi-squared = 0.033929, df = 2, p-value = 0.9832						P value adjustment method: fdr
Pairwise comparisons using Wilcoxon rank sum exact test						Pairwise comparisons using Wilcoxon rank sum exact test													Kruskal-Wallis chi-squared = 1.6538, df = 2, p-value = 0.4374
												Heated High Resistance Ramets Growth: All Timepoints
High Low						High Low						Kruskal-Wallis rank sum test							Pairwise comparisons using Wilcoxon rank sum exact test
Low 0.39 -						Low 1 -
Mod 0.71 0.12						Mod 1 1						Kruskal-Wallis chi-squared = 0.13051, df = 2, p-value = 0.9368							2wk 1mth
P value adjustment method: fdr						P value adjustment method: fdr													1mth 0.69 -
												Pairwise comparisons using Wilcoxon rank sum exact test							4mth 0.69 0.69
Control Ramet Growth: 1 Month Timepoint						Heated Ramet Growth: 1 Month Timepoint													P value adjustment method: fdr
Kruskal-Wallis rank sum test						Kruskal-Wallis rank sum test						2wk 1mth
												1mth 0.93 -							Control Low Resistance Ramets Growth: All Timepoints
Kruskal-Wallis chi-squared = 5.3037, df = 2, p-value = 0.07052						Kruskal-Wallis chi-squared = 5.0152, df = 2, p-value = 0.08146						4mth 0.93 0.93							Kruskal-Wallis rank sum test
Pairwise comparisons using Wilcoxon rank sum exact test						Pairwise comparisons using Wilcoxon rank sum exact test						P value adjustment method: fdr
																			Kruskal-Wallis chi-squared = 8.7647, df = 2, p-value = 0.0125
High Low						High Low						Heated Low Resistance Ramets Growth: All Timepoints
Low 0.10 -						Low 0.60 -						Kruskal-Wallis rank sum test							Pairwise comparisons using Wilcoxon rank sum exact test
Mod 0.33 0.24						Mod 0.11 0.14
P value adjustment method: fdr						P value adjustment method: fdr						Kruskal-Wallis chi-squared = 0.25397, df = 2, p-value = 0.8807							2wk 1mth
																			1mth 0.863 -
Control Ramet Growth: 4 Months Timepoint						Heated Ramet Growth: 4 Months Timepoint						Pairwise comparisons using Wilcoxon rank sum exact test							4mth 0.031 0.011
Kruskal-Wallis rank sum test						Kruskal-Wallis rank sum test													P value adjustment method: fdr
												2wk 1mth
Kruskal-Wallis chi-squared = 0.38571, df = 2, p-value = 0.8246						Kruskal-Wallis chi-squared = 6.502, df = 2, p-value = 0.03874						1mth 1 -
Pairwise comparisons using Wilcoxon rank sum exact test						Pairwise comparisons using Wilcoxon rank sum exact test						4mth 1 1
												P value adjustment method: fdr
High Low						High Low
Low 0.93 -						Low 0.864 -
Mod 0.93 0.93						Mod 0.046 0.200
P value adjustment method: fdr						P value adjustment method: fdr

## Sheet: chlorophyll kruskal wallis
Pre Heat Stress Chlorophyll: Heat Resistance Groups						Heated/Control Chlorophyll: 16 h post heat stress						Heated/Control Chlorophyll: 2 Weeks						Heated/Control Chlorophyll: 1 Month						Heated/Control Chlorophyll: 4 Months						Heated/Control Chlorophyll, Low Resistance Category: All Timepoints
Kruskal-Wallis rank sum test						Kruskal-Wallis rank sum test						Kruskal-Wallis rank sum test						Kruskal-Wallis rank sum test						Kruskal-Wallis rank sum test						Kruskal-Wallis rank sum test
Kruskal-Wallis chi-squared = 3.6865, df = 2, p-value = 0.1583						Kruskal-Wallis chi-squared = 2.1651, df = 2, p-value = 0.3387						Kruskal-Wallis chi-squared = 0.96196, df = 2, p-value = 0.6182						Kruskal-Wallis chi-squared = 0.92105, df = 2, p-value = 0.631						Kruskal-Wallis chi-squared = 4.3651, df = 2, p-value = 0.1128						Kruskal-Wallis chi-squared = 5.0055, df = 4, p-value = 0.2867
Pairwise comparisons using Wilcoxon rank sum exact test						Pairwise comparisons using Wilcoxon rank sum exact test						Pairwise comparisons using Wilcoxon rank sum exact test						Pairwise comparisons using Wilcoxon rank sum exact test						Pairwise comparisons using Wilcoxon rank sum exact test						Pairwise comparisons using Wilcoxon rank sum exact test
High Low						High Low						High Low						High Low						High Low						pre post 2wk 1mth
Low 0.54 -						Low 1.00 -						Low 0.70 -						Low 0.72 -						Low 0.30 -						post 0.32 - - -
Moderate 0.24 0.24						Moderate 0.42 0.42						Moderate 0.72 0.70						Moderate 0.72 0.72						Moderate 0.16 0.93						2wk 0.32 1.00 - -
P value adjustment method: fdr						P value adjustment method: fdr						P value adjustment method: fdr						P value adjustment method: fdr						P value adjustment method: fdr						1mth 0.91 0.86 0.88 -
																														4mth 0.32 0.98 0.86 1.00
Control Ramet Chlorophyll Concentration: All Timepoints																														P value adjustment method: fdr
Kruskal-Wallis rank sum test
																														Heated/Control Chlorophyll, Moderate Resistance Category: All Timepoints
Kruskal-Wallis chi-squared = 11.532, df = 4, p-value = 0.02119																														Kruskal-Wallis rank sum test
Pairwise comparisons using Wilcoxon rank sum exact test																														Kruskal-Wallis chi-squared = 14.93, df = 4, p-value = 0.004849
pre post 2wk 1mth																														Pairwise comparisons using Wilcoxon rank sum exact test
post 0.012 - - -
2wk 0.368 0.223 - -																														pre post 2wk 1mth
1mth 0.095 0.725 0.372 -																														post 0.0016 - - -
4mth 0.252 0.295 0.725 0.618																														2wk 0.0689 0.7209 - -
P value adjustment method: fdr																														1mth 0.5170 0.0233 0.2010 -
																														4mth 0.2010 0.2010 0.3312 0.5931
Heated/Control Ramet Chlorophyll: All Timepoints																														P value adjustment method: fdr
Kruskal-Wallis rank sum test
																														Heated/Control Chlorophyll, High Resistance Category: All Timepoints
Kruskal-Wallis chi-squared = 27.323, df = 4, p-value = 1.711e-05																														Kruskal-Wallis rank sum test
Pairwise comparisons using Wilcoxon rank sum exact test																														Kruskal-Wallis chi-squared = 13.333, df = 4, p-value = 0.009756
pre post 2wk 1mth																														Pairwise comparisons using Wilcoxon rank sum exact test
post 9e-05 - - -
2wk 9e-05 0.958 - -																														pre post 2wk 1mth
1mth 0.060 0.028 0.051 -																														post 0.078 - - -
4mth 0.306 0.013 0.013 0.632																														2wk 0.047 0.673 - -
P value adjustment method: fdr																														1mth 0.120 0.673 0.469 -
																														4mth 0.837 0.063 0.047 0.118
																														P value adjustment method: fdr
